# Supplementary material for: SRPS: Survival Reinforced Transfer Learning for Multicentric Proteomic Subtyping and Biomarker Discovery
Source: Genomics Proteomics Bioinformatics. 2025 Jun 10;23(5):qzaf052. doi: 10.1093/gpbjnl/qzaf052 (PMC13005944; doi:10.1093/gpbjnl/qzaf052)
Supplement: qzaf052_Supplementary_Data [file qzaf052_supplementary_data.zip]

Archive with 16 entries (16 files):
- Figure S1.pdf
- Figure S10.pdf
- Figure S11.pdf
- Figure S12.pdf
- Figure S13.pdf
- Figure S2.pdf
- Figure S3.pdf
- Figure S4.pdf
- Figure S5.pdf
- Figure S6.pdf
- Figure S7.pdf
- Figure S8.pdf
- Figure S9.pdf
- supplementary material captions.docx
- Table S1.docx
- Table S2.docx
